# Supplementary material for: Ureido Functionalization through Amine-Urea Transamidation under Mild Reaction Conditions
Source: Polymers (Basel). 2021 May 14;13(10):1583. doi: 10.3390/polym13101583 (PMC8156039; doi:10.3390/polym13101583)
Supplement: Supplementary file 1 [file polymers-13-01583-s001.zip]

Archive with 1 entries (1 files):
- polymers-1184114-supplementary.pdf
